# Supplementary material for: Malignant Prostate Tissue Is Associated with Different Microbiome Gene Functions
Source: Diagnostics (Basel). 2023 Jan 11;13(2):278. doi: 10.3390/diagnostics13020278 (PMC9858038; doi:10.3390/diagnostics13020278)
Supplement: Supplementary file 1 [file diagnostics-13-00278-s001.zip]

Archive with 2 entries (2 files):
- Supplementary Table S1.pdf
- Supplementary Tables S2 and S3.pdf
